# Supplementary material for: Increased clonal dissemination of OXA-232-producing ST15 Klebsiella pneumoniae in Zhejiang, China from 2018 to 2021
Source: Infect Dis Poverty. 2023 Mar 22;12:25. doi: 10.1186/s40249-023-01051-w (PMC10031881; doi:10.1186/s40249-023-01051-w)
Supplement: Supplementary file 3 — Additional file 3: Table S2. SNP analysis of all ST15 K. pneumoniae stains. [file 40249_2023_1051_MOESM3_ESM.xlsx]

## Sheet: Sheet1
snp-dists 0.7.0	E104-1	E109-1	E111-1	G407-2	G412-2	G415-1	H401-2	H415-1	H415-2	H420-4	K210049	K210003	K210005	K210006	K210008	K210010	K210013	K210017	K210022	K210024	K210025	K210032	K210037	K210038	K210042	K210044	K210047	K210048	K210050	K210051	K210052	K210053	K210054	K210055	K210056	K210057	K210058	K210059	K210060	K210061	K210063	K210064	K210259	K210261	K210265	K210269	K210276	K210279	K210281
E104-1	0	4	3	3	1	1	2	2	3	2	17	27	30	26	27	26	27	26	30	27	28	26	26	27	26	32	27	28	29	25	28	28	27	26	25	27	27	26	28	26	29	27	32	31	33	32	32	32	32
E109-1	4	0	5	3	3	3	4	4	5	2	19	29	32	28	29	28	29	28	32	29	30	28	28	29	28	34	29	30	31	27	30	30	29	28	27	29	29	28	30	28	31	29	34	33	35	34	34	34	34
E111-1	3	5	0	4	2	2	3	3	4	3	18	28	31	27	28	27	28	27	31	28	29	27	27	28	27	33	28	29	30	26	29	29	28	27	26	28	28	27	29	27	30	28	33	32	34	33	33	33	33
G407-2	3	3	4	0	2	2	3	3	4	1	18	28	31	27	28	27	28	27	31	28	29	27	27	28	27	33	28	29	30	26	29	29	28	27	26	28	28	27	29	27	30	28	33	32	34	33	33	33	33
G412-2	1	3	2	2	0	0	1	1	2	1	16	26	29	25	26	25	26	25	29	26	27	25	25	26	25	31	26	27	28	24	27	27	26	25	24	26	26	25	27	25	28	26	31	30	32	31	31	31	31
G415-1	1	3	2	2	0	0	1	1	2	1	16	26	29	25	26	25	26	25	29	26	27	25	25	26	25	31	26	27	28	24	27	27	26	25	24	26	26	25	27	25	28	26	31	30	32	31	31	31	31
H401-2	2	4	3	3	1	1	0	2	3	2	17	27	30	26	27	26	27	26	30	27	28	26	26	27	26	32	27	28	29	25	28	28	27	26	25	27	27	26	28	26	29	27	32	31	33	32	32	32	32
H415-1	2	4	3	3	1	1	2	0	1	2	17	27	30	26	27	26	27	26	30	27	28	26	26	27	26	32	27	28	29	25	28	28	27	26	25	27	27	26	28	26	29	27	32	31	33	32	32	32	32
H415-2	3	5	4	4	2	2	3	1	0	3	18	28	31	27	28	27	28	27	31	28	29	27	27	28	27	33	28	29	30	26	29	29	28	27	26	28	28	27	29	27	30	28	33	32	34	33	33	33	33
H420-4	2	2	3	1	1	1	2	2	3	0	17	27	30	26	27	26	27	26	30	27	28	26	26	27	26	32	27	28	29	25	28	28	27	26	25	27	27	26	28	26	29	27	32	31	33	32	32	32	32
K210049	17	19	18	18	16	16	17	17	18	17	0	28	31	27	28	27	28	27	31	28	29	27	27	28	27	33	28	29	30	26	29	29	28	27	26	28	28	27	29	27	30	28	33	32	34	33	33	33	33
K210003	27	29	28	28	26	26	27	27	28	27	28	0	5	1	2	1	2	1	5	2	5	1	1	2	1	7	2	5	6	2	5	5	4	3	2	2	4	3	3	1	6	4	7	6	8	7	7	7	7
K210005	30	32	31	31	29	29	30	30	31	30	31	5	0	4	5	4	5	4	6	3	8	4	4	5	4	10	3	6	9	5	8	8	7	6	5	3	5	4	4	4	7	7	8	7	7	8	8	6	6
K210006	26	28	27	27	25	25	26	26	27	26	27	1	4	0	1	0	1	0	4	1	4	0	0	1	0	6	1	4	5	1	4	4	3	2	1	1	3	2	2	0	5	3	6	5	7	6	6	6	6
K210008	27	29	28	28	26	26	27	27	28	27	28	2	5	1	0	1	2	1	5	2	5	1	1	2	1	7	2	5	6	2	5	5	4	3	2	2	4	3	3	1	6	4	7	6	8	7	7	7	7
K210010	26	28	27	27	25	25	26	26	27	26	27	1	4	0	1	0	1	0	4	1	4	0	0	1	0	6	1	4	5	1	4	4	3	2	1	1	3	2	2	0	5	3	6	5	7	6	6	6	6
K210013	27	29	28	28	26	26	27	27	28	27	28	2	5	1	2	1	0	1	5	2	5	1	1	2	1	7	2	5	6	2	5	5	4	3	2	2	4	3	3	1	6	4	7	6	8	7	7	7	7
K210017	26	28	27	27	25	25	26	26	27	26	27	1	4	0	1	0	1	0	4	1	4	0	0	1	0	6	1	4	5	1	4	4	3	2	1	1	3	2	2	0	5	3	6	5	7	6	6	6	6
K210022	30	32	31	31	29	29	30	30	31	30	31	5	6	4	5	4	5	4	0	3	8	4	4	5	4	10	3	6	9	5	8	8	7	6	5	3	5	4	4	4	7	7	10	9	9	10	10	8	8
K210024	27	29	28	28	26	26	27	27	28	27	28	2	3	1	2	1	2	1	3	0	5	1	1	2	1	7	0	3	6	2	5	5	4	3	2	0	2	1	1	1	4	4	7	6	6	7	7	5	5
K210025	28	30	29	29	27	27	28	28	29	28	29	5	8	4	5	4	5	4	8	5	0	4	4	5	4	4	5	2	7	3	6	6	5	2	3	5	5	4	6	4	7	5	10	9	11	10	10	10	10
K210032	26	28	27	27	25	25	26	26	27	26	27	1	4	0	1	0	1	0	4	1	4	0	0	1	0	6	1	4	5	1	4	4	3	2	1	1	3	2	2	0	5	3	6	5	7	6	6	6	6
K210037	26	28	27	27	25	25	26	26	27	26	27	1	4	0	1	0	1	0	4	1	4	0	0	1	0	6	1	4	5	1	4	4	3	2	1	1	3	2	2	0	5	3	6	5	7	6	6	6	6
K210038	27	29	28	28	26	26	27	27	28	27	28	2	5	1	2	1	2	1	5	2	5	1	1	0	1	7	2	5	6	2	5	5	4	3	2	2	4	3	3	1	6	4	7	6	8	7	7	7	7
K210042	26	28	27	27	25	25	26	26	27	26	27	1	4	0	1	0	1	0	4	1	4	0	0	1	0	6	1	4	5	1	4	4	3	2	1	1	3	2	2	0	5	3	6	5	7	6	6	6	6
K210044	32	34	33	33	31	31	32	32	33	32	33	7	10	6	7	6	7	6	10	7	4	6	6	7	6	0	7	6	11	7	10	10	9	6	7	7	9	8	8	6	11	9	12	11	13	12	12	12	12
K210047	27	29	28	28	26	26	27	27	28	27	28	2	3	1	2	1	2	1	3	0	5	1	1	2	1	7	0	3	6	2	5	5	4	3	2	0	2	1	1	1	4	4	7	6	6	7	7	5	5
K210048	28	30	29	29	27	27	28	28	29	28	29	5	6	4	5	4	5	4	6	3	2	4	4	5	4	6	3	0	7	3	6	6	5	2	3	3	3	2	4	4	5	5	10	9	9	10	10	8	8
K210050	29	31	30	30	28	28	29	29	30	29	30	6	9	5	6	5	6	5	9	6	7	5	5	6	5	11	6	7	0	4	7	7	6	5	4	6	6	5	7	5	8	6	11	10	12	11	11	11	11
K210051	25	27	26	26	24	24	25	25	26	25	26	2	5	1	2	1	2	1	5	2	3	1	1	2	1	7	2	3	4	0	3	3	2	1	0	2	2	1	3	1	4	2	7	6	8	7	7	7	7
K210052	28	30	29	29	27	27	28	28	29	28	29	5	8	4	5	4	5	4	8	5	6	4	4	5	4	10	5	6	7	3	0	6	5	4	3	5	5	4	6	4	7	1	10	9	11	10	10	10	10
K210053	28	30	29	29	27	27	28	28	29	28	29	5	8	4	5	4	5	4	8	5	6	4	4	5	4	10	5	6	7	3	6	0	5	4	3	5	5	4	6	4	3	5	10	9	11	10	10	10	10
K210054	27	29	28	28	26	26	27	27	28	27	28	4	7	3	4	3	4	3	7	4	5	3	3	4	3	9	4	5	6	2	5	5	0	3	2	4	4	3	5	3	6	4	9	8	10	9	9	9	9
K210055	26	28	27	27	25	25	26	26	27	26	27	3	6	2	3	2	3	2	6	3	2	2	2	3	2	6	3	2	5	1	4	4	3	0	1	3	3	2	4	2	5	3	8	7	9	8	8	8	8
K210056	25	27	26	26	24	24	25	25	26	25	26	2	5	1	2	1	2	1	5	2	3	1	1	2	1	7	2	3	4	0	3	3	2	1	0	2	2	1	3	1	4	2	7	6	8	7	7	7	7
K210057	27	29	28	28	26	26	27	27	28	27	28	2	3	1	2	1	2	1	3	0	5	1	1	2	1	7	0	3	6	2	5	5	4	3	2	0	2	1	1	1	4	4	7	6	6	7	7	5	5
K210058	27	29	28	28	26	26	27	27	28	27	28	4	5	3	4	3	4	3	5	2	5	3	3	4	3	9	2	3	6	2	5	5	4	3	2	2	0	1	3	3	4	4	9	8	8	9	9	7	7
K210059	26	28	27	27	25	25	26	26	27	26	27	3	4	2	3	2	3	2	4	1	4	2	2	3	2	8	1	2	5	1	4	4	3	2	1	1	1	0	2	2	3	3	8	7	7	8	8	6	6
K210060	28	30	29	29	27	27	28	28	29	28	29	3	4	2	3	2	3	2	4	1	6	2	2	3	2	8	1	4	7	3	6	6	5	4	3	1	3	2	0	2	5	5	8	7	7	8	8	6	6
K210061	26	28	27	27	25	25	26	26	27	26	27	1	4	0	1	0	1	0	4	1	4	0	0	1	0	6	1	4	5	1	4	4	3	2	1	1	3	2	2	0	5	3	6	5	7	6	6	6	6
K210063	29	31	30	30	28	28	29	29	30	29	30	6	7	5	6	5	6	5	7	4	7	5	5	6	5	11	4	5	8	4	7	3	6	5	4	4	4	3	5	5	0	6	11	10	10	11	11	9	9
K210064	27	29	28	28	26	26	27	27	28	27	28	4	7	3	4	3	4	3	7	4	5	3	3	4	3	9	4	5	6	2	1	5	4	3	2	4	4	3	5	3	6	0	9	8	10	9	9	9	9
K210259	32	34	33	33	31	31	32	32	33	32	33	7	8	6	7	6	7	6	10	7	10	6	6	7	6	12	7	10	11	7	10	10	9	8	7	7	9	8	8	6	11	9	0	1	1	2	0	2	2
K210261	31	33	32	32	30	30	31	31	32	31	32	6	7	5	6	5	6	5	9	6	9	5	5	6	5	11	6	9	10	6	9	9	8	7	6	6	8	7	7	5	10	8	1	0	2	1	1	1	1
K210265	33	35	34	34	32	32	33	33	34	33	34	8	7	7	8	7	8	7	9	6	11	7	7	8	7	13	6	9	12	8	11	11	10	9	8	6	8	7	7	7	10	10	1	2	0	3	1	1	1
K210269	32	34	33	33	31	31	32	32	33	32	33	7	8	6	7	6	7	6	10	7	10	6	6	7	6	12	7	10	11	7	10	10	9	8	7	7	9	8	8	6	11	9	2	1	3	0	2	2	2
K210276	32	34	33	33	31	31	32	32	33	32	33	7	8	6	7	6	7	6	10	7	10	6	6	7	6	12	7	10	11	7	10	10	9	8	7	7	9	8	8	6	11	9	0	1	1	2	0	2	2
K210279	32	34	33	33	31	31	32	32	33	32	33	7	6	6	7	6	7	6	8	5	10	6	6	7	6	12	5	8	11	7	10	10	9	8	7	5	7	6	6	6	9	9	2	1	1	2	2	0	0
K210281	32	34	33	33	31	31	32	32	33	32	33	7	6	6	7	6	7	6	8	5	10	6	6	7	6	12	5	8	11	7	10	10	9	8	7	5	7	6	6	6	9	9	2	1	1	2	2	0	0
K210282	31	33	32	32	30	30	31	31	32	31	32	6	7	5	6	5	6	5	9	6	9	5	5	6	5	11	6	9	10	6	9	9	8	7	6	6	8	7	7	5	10	8	1	0	2	1	1	1	1
K210284	31	33	32	32	30	30	31	31	32	31	32	6	7	5	6	5	6	5	9	6	9	5	5	6	5	11	6	9	10	6	9	9	8	7	6	6	8	7	7	5	10	8	1	0	2	1	1	1	1
K210263	47	49	48	48	46	46	47	47	48	47	48	22	23	21	22	21	22	21	25	22	25	21	21	22	21	27	22	25	26	22	25	25	24	23	22	22	24	23	23	21	26	24	17	16	18	17	17	17	17
K210028	57	59	58	58	56	56	57	57	58	57	56	66	69	65	66	65	66	65	69	66	69	65	65	66	65	71	66	69	70	66	69	69	68	67	66	66	68	67	67	65	70	68	71	70	72	71	71	71	71
K210180	32	34	33	33	31	31	32	32	33	32	31	43	46	42	43	42	43	42	46	43	44	42	42	43	42	48	43	44	45	41	44	44	43	42	41	43	43	42	44	42	45	43	48	47	49	48	48	48	48
K210181	29	31	30	30	28	28	29	29	30	29	28	40	43	39	40	39	40	39	43	40	41	39	39	40	39	45	40	41	42	38	41	41	40	39	38	40	40	39	41	39	42	40	45	44	46	45	45	45	45
K210182	29	31	30	30	28	28	29	29	30	29	28	40	43	39	40	39	40	39	43	40	41	39	39	40	39	45	40	41	42	38	41	41	40	39	38	40	40	39	41	39	42	40	45	44	46	45	45	45	45
K210183	29	31	30	30	28	28	29	29	30	29	28	40	43	39	40	39	40	39	43	40	41	39	39	40	39	45	40	41	42	38	41	41	40	39	38	40	40	39	41	39	42	40	45	44	46	45	45	45	45
K210185	31	33	32	32	30	30	31	31	32	31	30	42	45	41	42	41	42	41	45	42	43	41	41	42	41	47	42	43	44	40	43	43	42	41	40	42	42	41	43	41	44	42	47	46	48	47	47	47	47
K210186	29	31	30	30	28	28	29	29	30	29	28	40	43	39	40	39	40	39	43	40	41	39	39	40	39	45	40	41	42	38	41	41	40	39	38	40	40	39	41	39	42	40	45	44	46	45	45	45	45
K210187	31	33	32	32	30	30	31	31	32	31	30	42	43	41	42	41	42	41	43	40	43	41	41	42	41	47	40	41	44	40	43	43	42	41	40	40	40	39	41	41	42	42	47	46	46	47	47	45	45
K210188	29	31	30	30	28	28	29	29	30	29	28	40	43	39	40	39	40	39	43	40	41	39	39	40	39	45	40	41	42	38	41	41	40	39	38	40	40	39	41	39	42	40	45	44	46	45	45	45	45
K210309	31	33	32	32	30	30	31	31	32	31	30	42	43	41	42	41	42	41	43	40	43	41	41	42	41	47	40	41	44	40	43	43	42	41	40	40	40	39	41	41	42	42	47	46	46	47	47	45	45
K210317	32	34	33	33	31	31	32	32	33	32	31	43	46	42	43	42	43	42	46	43	44	42	42	43	42	48	43	44	45	41	44	44	43	42	41	43	43	42	44	42	45	43	48	47	49	48	48	48	48
K210327	33	35	34	34	32	32	33	33	34	33	32	44	47	43	44	43	44	43	47	44	45	43	43	44	43	49	44	45	46	42	45	45	44	43	42	44	44	43	45	43	46	44	49	48	50	49	49	49	49
K210334	30	32	31	31	29	29	30	30	31	30	29	41	44	40	41	40	41	40	44	41	42	40	40	41	40	46	41	42	43	39	42	42	41	40	39	41	41	40	42	40	43	41	46	45	47	46	46	46	46
R184-2	24	26	25	25	23	23	24	24	25	24	23	35	38	34	35	34	35	34	38	35	36	34	34	35	34	40	35	36	37	33	36	36	35	34	33	35	35	34	36	34	37	35	40	39	41	40	40	40	40
CYW-1	26	28	27	27	25	25	26	26	27	26	25	37	40	36	37	36	37	36	40	37	38	36	36	37	36	42	37	38	39	35	38	38	37	36	35	37	37	36	38	36	39	37	42	41	43	42	42	42	42
R176-1	28	30	29	29	27	27	28	28	29	28	27	39	42	38	39	38	39	38	42	39	40	38	38	39	38	44	39	40	41	37	40	40	39	38	37	39	39	38	40	38	41	39	44	43	45	44	44	44	44
R607-1	29	31	30	30	28	28	29	29	30	29	28	40	43	39	40	39	40	39	43	40	41	39	39	40	39	45	40	41	42	38	41	41	40	39	38	40	40	39	41	39	42	40	45	44	46	45	45	45	45
R610-1	29	31	30	30	28	28	29	29	30	29	28	40	43	39	40	39	40	39	43	40	41	39	39	40	39	45	40	41	42	38	41	41	40	39	38	40	40	39	41	39	42	40	45	44	46	45	45	45	45
T238-1	29	31	30	30	28	28	29	29	30	29	28	40	43	39	40	39	40	39	43	40	41	39	39	40	39	45	40	41	42	38	41	41	40	39	38	40	40	39	41	39	42	40	45	44	46	45	45	45	45
T238-2	27	29	28	28	26	26	27	27	28	27	26	38	41	37	38	37	38	37	41	38	39	37	37	38	37	43	38	39	40	36	39	39	38	37	36	38	38	37	39	37	40	38	43	42	44	43	43	43	43
T256	31	33	32	32	30	30	31	31	32	31	30	42	45	41	42	41	42	41	45	42	43	41	41	42	41	47	42	43	44	40	43	43	42	41	40	42	42	41	43	41	44	42	47	46	48	47	47	47	47
R250	38	40	39	39	37	37	38	38	39	38	37	49	52	48	49	48	49	48	52	49	50	48	48	49	48	54	49	50	51	47	50	50	49	48	47	49	49	48	50	48	51	49	54	53	55	54	54	54	54
R256-2	33	35	34	34	32	32	33	33	34	33	32	44	47	43	44	43	44	43	47	44	45	43	43	44	43	49	44	45	46	42	45	45	44	43	42	44	44	43	45	43	46	44	49	48	50	49	49	49	49
K210065	28854	28856	28855	28855	28853	28853	28854	28854	28855	28854	28853	28865	28868	28864	28865	28864	28865	28864	28868	28865	28866	28864	28864	28865	28864	28870	28865	28866	28867	28863	28866	28866	28865	28864	28863	28865	28865	28864	28866	28864	28867	28865	28870	28869	28871	28870	28870	28870	28870
K210184	27508	27510	27509	27509	27507	27507	27508	27508	27509	27508	27509	27519	27522	27518	27519	27518	27519	27518	27522	27519	27520	27518	27518	27519	27518	27524	27519	27520	27521	27517	27520	27520	27519	27518	27517	27519	27519	27518	27520	27518	27521	27519	27524	27523	27525	27524	27524	27524	27524
Table S2. SNP analysis of all ST15 K. pneumoniae stains.
[truncated: 28 more columns]
